# Supplementary material for: Cytotoxic Potential of Bioactive Compounds from Aspergillus flavus, an Endophytic Fungus Isolated from Cynodon dactylon, against Breast Cancer: Experimental and Computational Approach
Source: Molecules. 2022 Dec 12;27(24):8814. doi: 10.3390/molecules27248814 (PMC9784115; doi:10.3390/molecules27248814)
Supplement: Supplementary file 1 [file molecules-27-08814-s001.zip]

Archive with 1 entries (1 files):
- molecules-2082731-supplementary.pdf
